# Supplementary material for: Short-term oral pre-exposure prophylaxis against HIV-1 modulates the transcriptome of foreskin tissue in young men in Africa
Source: Front Immunol. 2022 Nov 18;13:1009978. doi: 10.3389/fimmu.2022.1009978 (PMC9720390; doi:10.3389/fimmu.2022.1009978)
Supplement: Supplementary file 3 [file Table_1.xlsx]

## Sheet: Supplementary Table 1
	Supplementary Table 1: Differentially expressed genes between groups receiving FTC-TAF/TDF and controls in Uganda and South Africa
	comparison	symbol	description	mean counts
UGANDA	FTC-TAFvsCT	SLC25A28	Predicted to be involved in iron import into the mitochondrion.	1441.43
	FTC-TAFvsCT	UPF3A	Part of a post-splicing multiprotein complex involved in both mRNA nuclear export and mRNA surveillance.	1151.66
	FTC-TAFvsCT	NKTR	A membrane-anchored protein present on the surface of natural killer cells facilitating their binding to targets.	1336.75
	FTC-TAFvsCT	MRPS21	Encodes a mitochondrial ribosomal protein which helps in protein synthesis within the mitochondrion.	1167.61
	FTC-TAFvsCT	KIAA0141	Key activator of the integrated stress response (via EIF2AK1/HRI) following mitochondrial stress.	1173.69
	FTC-TAFvsCT	WDR59	As a component of the GATOR subcomplex GATOR2, functions within the amino acid-sensing branch of the TORC1 signaling pathway.	1078.18
	FTC-TAFvsCT	RSRC2	Enables RNA binding activity.	1111.84
	FTC-TAFvsCT	DHDDS	With NUS1, forms the dehydrodolichyl diphosphate synthase complex, an essential component of the dolichol monophosphate biosynthetic machinery.	965.373
	FTC-TAFvsCT	ERCC3	Encodes XPB protein, which is involved in transcription, and repair of damaged DNA.	1172.06
	FTC-TAFvsCT	UCKL1	May contribute to UTP accumulation needed for blast transformation and proliferation.	1175.57
	FTC-TAFvsCT	NDRG3	Predicted to be involved in signal transduction. Located in cytoplasm.	1360.27
	FTC-TAFvsCT	SAFB2	Binds to scaffold/matrix attachment region (S/MAR) DNA. Can function as an estrogen receptor corepressor and can also inhibit cell proliferation.	1356.19
	FTC-TAFvsCT	DCAF8	May function as a substrate receptor for CUL4-DDB1 E3 ubiquitin-protein ligase complex.	1294.76
	FTC-TAFvsCT	HOXC6	Sequence-specific transcription factor which is part of a developmental regulatory system that provides cells with specific positional identities on the anterior-posterior axis.	1155.78
	FTC-TAFvsCT FTC-TDFvsCT	HMGB2	Involved in transcription, chromatin remodeling and V(D)J recombination. Binds DNA with a preference to non-canonical DNA structures such as single-stranded DNA.	1681.95
	FTC-TAFvsCT FTC-TDFvsCT	TCHP	Tumor suppressor which has the ability to inhibit cell growth and be pro-apoptotic during cell stress.	1430.36
	FTC-TAFvsCT FTC-TDFvsCT	ZNF335	Component or associated component of some histone methyltransferase complexes which may regulate transcription through recruitment of those complexes on gene promoters.	1508.78
	FTC-TAFvsCT FTC-TDFvsCT	TMEM255A	Predicted to act upstream of or within response to bacterium.	1244.69
	FTC-TAFvsCT FTC-TDFvsCT	RPL21	Encodes a ribosomal protein that is a component of the 60S subunit.	1455.44
	FTC-TAFvsCT FTC-TDFvsCT	MRFAP1L1	Enables identical protein binding activity.	1399.87
	FTC-TAFvsCT FTC-TDFvsCT	CACTIN	Involved in the regulation of innate immune response. Negative regulator of Toll-like receptor, interferon-regulatory factor (IRF) and canonical NF-kappa-B signaling pathways.	1269.1
	FTC-TAFvsCT FTC-TDFvsCT	SLC25A19	Mitochondrial transporter mediating uptake of thiamine pyrophosphate (ThPP) into mitochondria.	1174.73
	FTC-TAFvsCT FTC-TDFvsCT	TMEM55B	Plays a role in the regulation of cellular cholesterol metabolism and lysosomal positioning.	971.499
	FTC-TAFvsCT FTC-TDFvsCT	RUFY3	Involved in intracellular trafficking and cytoskeleton dynamics.	1250.61
	FTC-TAFvsCT FTC-TDFvsCT	WDR31	Involved in a variety of cellular processes, including cell cycle progression, signal transduction, apoptosis, and gene regulation.	1390.04
	FTC-TAFvsCT FTC-TDFvsCT	KLF12	Developmentally-regulated transcription factor and important regulator of gene expression during vertebrate development and carcinogenesis.	1231.98
	FTC-TAFvsCT FTC-TDFvsCT	RYK	Involved in neuron differentiation, axon guidance, corpus callosum establishment and neurite outgrowth.	1381.19
	FTC-TDFvsCT	PPFIBP2	May regulate the disassembly of focal adhesions. Did not bind receptor-like tyrosine phosphatases type 2A.	1117.3
	FTC-TDFvsCT	ZNF77	May be involved in transcriptional regulation.	1168.88
SOUTH AFRICA	FTC-TAFvsFTC-TDF	GTSE1	May be involved in p53-induced cell cycle arrest in G2/M phase by interfering with microtubule rearrangements that are required to enter mitosis.	1258.78
	FTC-TDFvsCT	VAPB	Participates in the endoplasmic reticulum unfolded protein response.	1134.93
	FTC-TDFvsCT	NOMO1	Component of a ribosome-associated endoplasmic reticulum (ER) translocon complex involved in multi-pass membrane protein transport into the ER membrane and biogenesis.	1173.13
	FTC-TDFvsCT	DCAF7	Involved in craniofacial development.	991.403
	FTC-TDFvsCT	SNAP29	Involved in autophagy through the direct control of autophagosome membrane fusion with the lysososome membrane.	953.495
	FTC-TDFvsCT	FXR2	RNA-binding protein.	1061.47
	FTC-TDFvsCT	SPRY4	Inhibitor of the receptor-transduced mitogen-activated protein kinase (MAPK) signaling pathway.	1362.43
	FTC-TDFvsCT	TCF20	Transcriptional coactivator, enhancing the activity of transcription factors such as JUN and SP1.	1039.68
	FTC-TDFvsCT	SCAF4	Anti-terminator protein required to prevent early mRNA termination during transcription.	931.289
