# Supplementary material for: Short-term oral pre-exposure prophylaxis against HIV-1 modulates the transcriptome of foreskin tissue in young men in Africa
Source: Front Immunol. 2022 Nov 18;13:1009978. doi: 10.3389/fimmu.2022.1009978 (PMC9720390; doi:10.3389/fimmu.2022.1009978)
Supplement: Supplementary file 4 [file Table_2.xlsx]

## Sheet: Supplementary Table 2
Supplementary Table 2: Modulation of differentially expressed genes in groups receiving different doses of FTC-TAF and FTC-TDF
		Log2 Fold change
Gene	Mean counts	2xTAFvsCT	2xTDFvsCT	1xTAFvsCT	Description
KIAA0141	963.298	2.53711	2.4497	2.26296	Regulates integrated stress response following mitochondrial stress.
SAFB2	1204.08	2.23143	2.39773	ns.	Binds to estrogen receptor and can inhibit cell proliferation.
CACTIN	1103.71	2.31747	2.39726	ns.	Inhibits NF-κB and Interferon-regulatory Factor Signaling Pathways.
FXR2	968.68	2.16425	2.56476	ns.	RNA-binding protein.
SUFU	801.706	1.63	ns.	ns.	Negative regulator in the hedgehog/smoothened signaling pathway.
AKAP8	1165.41	2.18307	2.48519	2.31783	Inhibits TNFa via TLR-dependent mechansim.
HSCB	989.917	2.07457	2.3114	2.34949	Co-chaperone in iron-sulfur cluster assembly in both mitochondria and the cytoplasm.
ADH5	933.589	1.65543	ns.	ns.	Catalyzes the oxidation of long-chain primary alcohols and the oxidation of S-(hydroxymethyl) glutathione.
CLNS1A	744.142	1.75332	1.80915	ns.	Involved in the assembly of spliceosomal snRNPs.
VPS37C	620.778	1.63452	ns.	ns.	Component of the ESCRT-I complex, a regulator of vesicular trafficking process.
METTL17	1275.75	1.95437	ns.	2.09391	Required for the translation of mitochondrial coding genes.
DDX27	890.831	1.86694	1.74359	ns.	Probable ATP-dependent RNA helicase. Component of the nucleolar ribosomal RNA (rRNA) processing machinery.
NDUFS3	745.515	1.84025	ns.	ns.	Core subunit of the mitochondrial membrane respiratory chain NADH dehydrogenase.
DVL2	727.402	1.44143	ns.	ns.	Plays a role in the signal transduction pathways mediated by multiple Wnt genes.
DCAF15	920.989	1.94466	1.85596	ns.	Regulator of the natural killer (NK) cells effector functions.
EMC4	904.996	ns.	2.10076	ns.	Plays a crucial role in eIF2B-mediated translation regulation and survival under stress conditions.
GTF3A	866.472	ns.	1.65484	ns.	Involved in ribosomal large subunit biogenesis.
RSU1	764.782	ns.	1.37935	ns.	Plays a role in the Ras signal transduction pathway.
PARP6	942.003	ns.	1.90891	ns.	Mono-ADP-ribosyltransferase that mediates mono-ADP-ribosylation of target proteins.
IDNK	871.087	ns.	1.87151	ns.	Part of carbohydrate acid metabolism.
ISCU	830.222	ns.	1.59745	ns.	Scaffold protein required for maturation of both mitochondrial and cytoplasmic proteins.
EIF2B1	765.848	ns.	1.8587	ns.	Regulates protein translation during stress conditions.
ATP5J	905.936	ns.	1.7007	ns.	Mitochondrial membrane ATP synthase.
SCAF4	867.629	ns.	1.97162	ns.	Anti-terminator protein required to prevent early mRNA termination during transcription.
TBCB	744.574	ns.	1.78452	ns.	Involved in regulation of tubulin heterodimer dissociation.
IDH1	910.878	ns.	1.66715	ns.	One of three isocitrate dehydrogenase isozymes.
ABCF3	793.832	ns.	1.84456	ns.	ATP-binding cassette protein: transports various molecules across extra- and intracellular membranes.
TXNRD3	770.474	ns.	1.50992	ns.	Slenocysteine-containing flavoenzyme, which reduce thioredoxins, as well as other substrates, and play a key role in redox homoeostasis.
TNKS1BP1	816.239	ns.	1.87033	ns.	Involved in cellular response to ionizing radiation; double-strand break repair; and positive regulation of protein phosphorylation.
CFL1	829.71	ns.	1.44046	ns.	Required for the up-regulation of atypical chemokine receptor ACKR2 from endosomal compartment to cell membrane.
ZDHHC7	678	ns.	1.35681	ns.	Functions also in ligand-induced cell death by regulating the FAS signaling pathway through palmitoylation.
CASKIN2	862.155	ns.	1.58264	ns.	May be involved in protein-protein interactions.
UCKL1	1020.02	ns.	1.89267	ns.	May contribute to UTP accumulation needed for blast transformation and proliferation.
SNAP29	853.696	ns.	1.86379	ns.	Involved in autophagy through the direct control of autophagosome membrane fusion with the lysososome membrane.
CHN1	1001.92	ns.	1.35623	ns.	Involved in the assembly of neuronal locomotor circuits.
RAD51C	1034.73	ns.	1.69433	ns.	Essential for the homologous recombination (HR) pathway of DNA repair.
MRFAP1L1	1265.04	ns.	2.03992	ns.	Enables identical protein binding activity.
SEM1	788.195	ns.	1.39605	ns.	Component of the 26S proteasome, a multiprotein complex involved in the ATP-dependent degradation of ubiquitinated proteins.
RPS7	848.61	ns.	1.59236	ns.	Required for rRNA maturation.
RIC8B	870.455	ns.	1.4918	ns.	Able to potentiate G(olf)-alpha-dependent cAMP accumulation suggesting that it may be an important component for odorant signal transduction.
